# Supplementary material for: Second Salvage Autologous Hematopoietic Stem Cell Transplantation in Patients with Relapsed/Refractory Multiple Myeloma in the Era of Novel Agents: Results of the KMM2301 Study
Source: Cancers (Basel). 2026 Jan 30;18(3):471. doi: 10.3390/cancers18030471 (PMC12896849; doi:10.3390/cancers18030471)
Supplement: Supplementary file 1 [file cancers-18-00471-s001.zip]

Archive with 1 entries (1 files):
- cancers-4111740-supplementary.pdf
